# Supplementary material for: A decade of study on the condition of western Cuban coral reefs, with low human impact
Source: PeerJ. 2023 Aug 31;11:e15953. doi: 10.7717/peerj.15953 (PMC10475277; doi:10.7717/peerj.15953)
Supplement: Supplemental Information 2 — List of values of biological variables measured in situ at each site and sampling year, valid for subsequent processing. They represent the values obtained for each sampling unit. The mean values of the biological variables and the mean and standard deviation values of the abiotic variables are also presented, which are valid for the use in the regression analyses. [file peerj-11-15953-s002.xlsx]

## Sheet: Living coral cover
	Row Data Table 1: Values of living coral cover by transects per site and per year
	CP: Cuevas de Pedro, VE: Veral, VR: Verraco, YE: Yemayá
	Site	year	site/year	Living coral cover (%)
	CP	2008	CP2008	18
	CP	2008	CP2008	20
	CP	2008	CP2008	16
	CP	2008	CP2008	15
	CP	2008	CP2008	33
	CP	2008	CP2008	22
	CP	2008	CP2008	19
	CP	2008	CP2008	23.5
	CP	2008	CP2008	29.5
	CP	2008	CP2008	18.5
	CP	2008	CP2008	24.5
	CP	2008	CP2008	22.5
	CP	2008	CP2008	36
	CP	2008	CP2008	33
	CP	2008	CP2008	19.5
	CP	2010	CP2010	24.5
	CP	2010	CP2010	24
	CP	2010	CP2010	18
	CP	2010	CP2010	50.5
	CP	2010	CP2010	20
	CP	2010	CP2010	15
	CP	2010	CP2010	16
	CP	2010	CP2010	19.5
	CP	2010	CP2010	19
	CP	2010	CP2010	25
	CP	2010	CP2010	18
	CP	2010	CP2010	13
	CP	2010	CP2010	14
	CP	2010	CP2010	18.5
	CP	2010	CP2010	23.5
	CP	2011	CP2011	7.5
	CP	2011	CP2011	21
	CP	2011	CP2011	18
	CP	2011	CP2011	20
	CP	2011	CP2011	29
	CP	2011	CP2011	11
	CP	2011	CP2011	17
	CP	2011	CP2011	16
	CP	2011	CP2011	31
	CP	2011	CP2011	16
	CP	2011	CP2011	26
	CP	2011	CP2011	28.5
	CP	2011	CP2011	29
	CP	2011	CP2011	33
	CP	2011	CP2011	25.5
	CP	2012	CP2012	20.5
	CP	2012	CP2012	18
	CP	2012	CP2012	19.5
	CP	2012	CP2012	22
	CP	2012	CP2012	17.5
	CP	2012	CP2012	13
	CP	2012	CP2012	29.5
	CP	2012	CP2012	25.5
	CP	2012	CP2012	25
	CP	2012	CP2012	12.2222
	CP	2012	CP2012	17.5
	CP	2012	CP2012	23.5
	CP	2012	CP2012	26.5
	CP	2012	CP2012	36.5
	CP	2012	CP2012	25.5
	CP	2013	CP2013	19
	CP	2013	CP2013	15.5
	CP	2013	CP2013	19.5
	CP	2013	CP2013	18
	CP	2013	CP2013	15.5
	CP	2013	CP2013	22.5
	CP	2013	CP2013	22
	CP	2013	CP2013	29
	CP	2013	CP2013	21.5
	CP	2013	CP2013	24
	CP	2013	CP2013	26.5
	CP	2013	CP2013	15.5
	CP	2013	CP2013	25.5
	CP	2013	CP2013	28
	CP	2013	CP2013	13.5
	CP	2013	CP2013	16.5
	CP	2013	CP2013	23.5
	CP	2013	CP2013	25.5
	CP	2013	CP2013	39.5
	CP	2013	CP2013	26.5
	CP	2013	CP2013	14
	CP	2013	CP2013	29.5
	CP	2014	CP2014	25
	CP	2014	CP2014	14
	CP	2014	CP2014	21.5
	CP	2014	CP2014	21.5
	CP	2014	CP2014	40.5
	CP	2014	CP2014	17
	CP	2014	CP2014	24.5
	CP	2014	CP2014	32.4176
	CP	2014	CP2014	29
	CP	2014	CP2014	8.5
	CP	2014	CP2014	17
	CP	2014	CP2014	16
	CP	2014	CP2014	23.5
	CP	2014	CP2014	16.5
	CP	2014	CP2014	23.5
	CP	2015	CP2015	18.5
	CP	2015	CP2015	15.5
	CP	2015	CP2015	22
	CP	2015	CP2015	21.5
	CP	2015	CP2015	16.5
	CP	2015	CP2015	23.5
	CP	2015	CP2015	17.5
	CP	2015	CP2015	20.5
	CP	2015	CP2015	22
	CP	2015	CP2015	27
	CP	2015	CP2015	24
	CP	2015	CP2015	22
	CP	2015	CP2015	22
	CP	2015	CP2015	28
	CP	2015	CP2015	19.5
	CP	2016	CP2016	16
	CP	2016	CP2016	8.5
	CP	2016	CP2016	16
	CP	2016	CP2016	14
	CP	2016	CP2016	19
	CP	2016	CP2016	16.5
	CP	2016	CP2016	17.5
	CP	2016	CP2016	23.5
	CP	2016	CP2016	17.5
	CP	2016	CP2016	21
	CP	2016	CP2016	20.5
	CP	2016	CP2016	16
	CP	2016	CP2016	19
	CP	2016	CP2016	21.5
	CP	2016	CP2016	20.5
	CP	2017	CP2017	28
	CP	2017	CP2017	28
	CP	2017	CP2017	17
	CP	2017	CP2017	30
	CP	2017	CP2017	22
	CP	2017	CP2017	8
	CP	2017	CP2017	8
	CP	2017	CP2017	14
	CP	2017	CP2017	19
	CP	2017	CP2017	11
	CP	2017	CP2017	17.5
	CP	2017	CP2017	16
	CP	2017	CP2017	12
	CP	2017	CP2017	18
	CP	2017	CP2017	15
	VE	2007	VE2007	13.5
	VE	2007	VE2007	9
	VE	2007	VE2007	20
	VE	2007	VE2007	6.5
	VE	2007	VE2007	12
	VE	2007	VE2007	18.5
	VE	2007	VE2007	15
	VE	2007	VE2007	5.5
	VE	2007	VE2007	8
	VE	2007	VE2007	10.5
	VE	2007	VE2007	19.5
	VE	2007	VE2007	23
	VE	2007	VE2007	39
	VE	2007	VE2007	14.5
	VE	2007	VE2007	26
	VE	2009	VE2009	13.5
	VE	2009	VE2009	9
	VE	2009	VE2009	20
	VE	2009	VE2009	6.5
	VE	2009	VE2009	12
	VE	2009	VE2009	18.5
	VE	2009	VE2009	15
	VE	2009	VE2009	5.5
	VE	2009	VE2009	8
	VE	2009	VE2009	10.5
	VE	2009	VE2009	19.5
	VE	2009	VE2009	23
	VE	2009	VE2009	19
	VE	2009	VE2009	14.5
	VE	2009	VE2009	26
	VE	2010	VE2010	15
	VE	2010	VE2010	11.5
	VE	2010	VE2010	16
	VE	2010	VE2010	11.5
	VE	2010	VE2010	16
	VE	2010	VE2010	19
	VE	2010	VE2010	13
	VE	2010	VE2010	9
	VE	2010	VE2010	11.5
	VE	2010	VE2010	14
	VE	2010	VE2010	6
	VE	2010	VE2010	17.5
	VE	2010	VE2010	12
	VE	2010	VE2010	18
	VE	2010	VE2010	21.5
	VE	2011	VE2011	20
	VE	2011	VE2011	13
	VE	2011	VE2011	11
	VE	2011	VE2011	16
	VE	2011	VE2011	13
	VE	2011	VE2011	17
	VE	2011	VE2011	11.5
	VE	2011	VE2011	11
	VE	2011	VE2011	23
	VE	2011	VE2011	11
	VE	2011	VE2011	21.5
	VE	2011	VE2011	9
	VE	2011	VE2011	9
	VE	2011	VE2011	14.5
	VE	2011	VE2011	14.5
	VE	2012	VE2012	22
	VE	2012	VE2012	21.5
	VE	2012	VE2012	20.5
	VE	2012	VE2012	4.5
	VE	2012	VE2012	18.5
	VE	2012	VE2012	18
	VE	2012	VE2012	20.5
	VE	2012	VE2012	14.5
	VE	2012	VE2012	14.5
	VE	2012	VE2012	23
	VE	2012	VE2012	18
	VE	2012	VE2012	10
	VE	2012	VE2012	18
	VE	2012	VE2012	11.5
	VE	2012	VE2012	16
	VE	2013	VE2013	7
	VE	2013	VE2013	6.5
	VE	2013	VE2013	5.5
	VE	2013	VE2013	19
	VE	2013	VE2013	28.5
	VE	2013	VE2013	8
	VE	2013	VE2013	10.5
	VE	2013	VE2013	10
	VE	2013	VE2013	11.5
	VE	2013	VE2013	21.5
	VE	2013	VE2013	16
	VE	2013	VE2013	12
	VE	2013	VE2013	16.5
	VE	2013	VE2013	22.5
	VE	2013	VE2013	18.5
	VE	2013	VE2013	15
	VE	2013	VE2013	22
	VE	2014	VE2014	16
	VE	2014	VE2014	16.5
	VE	2014	VE2014	11
	VE	2014	VE2014	20
	VE	2014	VE2014	17
	VE	2014	VE2014	16
	VE	2014	VE2014	17.5
	VE	2014	VE2014	9
	VE	2014	VE2014	17
	VE	2014	VE2014	14
	VE	2014	VE2014	12
	VE	2014	VE2014	16.5
	VE	2014	VE2014	11
	VE	2014	VE2014	11
	VE	2014	VE2014	9.5
	VE	2015	VE2015	12.5
	VE	2015	VE2015	7
	VE	2015	VE2015	19.5
	VE	2015	VE2015	14.5
	VE	2015	VE2015	8.5
	VE	2015	VE2015	14.5
	VE	2015	VE2015	13
	VE	2015	VE2015	14.5
	VE	2015	VE2015	18
	VE	2015	VE2015	12
	VE	2015	VE2015	17.5
	VE	2015	VE2015	34
	VE	2015	VE2015	24
	VE	2015	VE2015	18.5
	VE	2015	VE2015	11.5
	VE	2016	VE2016	7
	VE	2016	VE2016	9
	VE	2016	VE2016	8
	VE	2016	VE2016	9
	VE	2016	VE2016	12
	VE	2016	VE2016	8
	VE	2016	VE2016	7
	VE	2016	VE2016	10
	VE	2016	VE2016	4
	VE	2016	VE2016	17.5
	VE	2016	VE2016	26
	VE	2016	VE2016	30
	VE	2016	VE2016	27
	VE	2016	VE2016	30
	VE	2016	VE2016	19
	VE	2017	VE2017	7
	VE	2017	VE2017	12
	VE	2017	VE2017	8
	VE	2017	VE2017	6
	VE	2017	VE2017	12
	VE	2017	VE2017	8
	VE	2017	VE2017	7
	VE	2017	VE2017	10
	VE	2017	VE2017	11
	VE	2017	VE2017	15
	VE	2017	VE2017	26
	VE	2017	VE2017	30
	VE	2017	VE2017	23
	VE	2017	VE2017	25
	VE	2017	VE2017	19
	VR	2007	VR2007	13
	VR	2007	VR2007	9.5
	VR	2007	VR2007	13.5
	VR	2007	VR2007	13.5
	VR	2007	VR2007	13.5
	VR	2007	VR2007	13.5
	VR	2007	VR2007	8.5
	VR	2007	VR2007	18
	VR	2007	VR2007	17.5
	VR	2007	VR2007	12
	VR	2007	VR2007	16
	VR	2007	VR2007	14
	VR	2007	VR2007	10.5
	VR	2007	VR2007	8
	VR	2007	VR2007	13.5
	VR	2009	VR2009	10
	VR	2009	VR2009	9.5
	VR	2009	VR2009	13.5
	VR	2009	VR2009	15
	VR	2009	VR2009	13.5
	VR	2009	VR2009	13.5
	VR	2009	VR2009	8.5
	VR	2009	VR2009	18
	VR	2009	VR2009	17.5
	VR	2009	VR2009	12
	VR	2009	VR2009	16
	VR	2009	VR2009	17
	VR	2009	VR2009	10.5
	VR	2009	VR2009	9
	VR	2009	VR2009	13.5
	VR	2010	VR2010	15
	VR	2010	VR2010	11.5
	VR	2010	VR2010	16
	VR	2010	VR2010	11.5
	VR	2010	VR2010	16
	VR	2010	VR2010	19
	VR	2010	VR2010	13
	VR	2010	VR2010	9
	VR	2010	VR2010	11.5
	VR	2010	VR2010	14
	VR	2010	VR2010	6
	VR	2010	VR2010	17.5
	VR	2010	VR2010	12
	VR	2010	VR2010	18
	VR	2010	VR2010	21.5
	VR	2011	VR2011	10
	VR	2011	VR2011	13
	VR	2011	VR2011	7
	VR	2011	VR2011	17
	VR	2011	VR2011	22
	VR	2011	VR2011	6
	VR	2011	VR2011	9.5
	VR	2011	VR2011	16
	VR	2011	VR2011	16.5
	VR	2011	VR2011	14.5
	VR	2011	VR2011	15
	VR	2011	VR2011	28
	VR	2011	VR2011	13.5
	VR	2011	VR2011	25
	VR	2011	VR2011	27.5
	VR	2012	VR2012	13
	VR	2012	VR2012	13.5
	VR	2012	VR2012	19
	VR	2012	VR2012	20.5
	VR	2012	VR2012	22
	VR	2012	VR2012	11.5
	VR	2012	VR2012	7.5
	VR	2012	VR2012	9.5
	VR	2012	VR2012	20
	VR	2012	VR2012	12.5
	VR	2012	VR2012	12.5
	VR	2012	VR2012	17
	VR	2012	VR2012	8
	VR	2012	VR2012	18.5
	VR	2012	VR2012	10.5
	VR	2013	VR2013	2
	VR	2013	VR2013	14
	VR	2013	VR2013	18
	VR	2013	VR2013	14.5
	VR	2013	VR2013	17.5
	VR	2013	VR2013	8.5
	VR	2013	VR2013	9.5
	VR	2013	VR2013	13.5
	VR	2013	VR2013	23
	VR	2013	VR2013	11.5
	VR	2013	VR2013	12.5
	VR	2013	VR2013	8.5
	VR	2013	VR2013	18
	VR	2013	VR2013	12.5
	VR	2013	VR2013	18
	VR	2013	VR2013	17
	VR	2013	VR2013	12.5
	VR	2013	VR2013	18.5
	VR	2014	VR2014	11
	VR	2014	VR2014	14
	VR	2014	VR2014	17.5
	VR	2014	VR2014	9
	VR	2014	VR2014	16
	VR	2014	VR2014	6.5
	VR	2014	VR2014	8
	VR	2014	VR2014	14
	VR	2014	VR2014	15.5
	VR	2014	VR2014	16.5
	VR	2014	VR2014	9
	VR	2014	VR2014	17
	VR	2014	VR2014	31
	VR	2014	VR2014	22.5
	VR	2014	VR2014	9
	VR	2015	VR2015	13
	VR	2015	VR2015	6.5
	VR	2015	VR2015	15.5
	VR	2015	VR2015	16
	VR	2015	VR2015	12.5
	VR	2015	VR2015	13
	VR	2015	VR2015	18.5
	VR	2015	VR2015	16
	VR	2015	VR2015	11
	VR	2015	VR2015	17
	VR	2015	VR2015	16
	VR	2015	VR2015	26
	VR	2015	VR2015	17.5
	VR	2015	VR2015	23.5
	VR	2015	VR2015	16.5
	VR	2016	VR2016	16
	VR	2016	VR2016	8.5
	VR	2016	VR2016	6.5
	VR	2016	VR2016	14
	VR	2016	VR2016	19
	VR	2016	VR2016	8.5
	VR	2016	VR2016	13.7
	VR	2016	VR2016	8.7
	VR	2016	VR2016	12.5
	VR	2016	VR2016	9
	VR	2016	VR2016	23
	VR	2016	VR2016	26.6
	VR	2016	VR2016	23.3
	VR	2016	VR2016	8
	VR	2016	VR2016	9
	VR	2017	VR2017	16
	VR	2017	VR2017	8.5
	VR	2017	VR2017	12
	VR	2017	VR2017	14
	VR	2017	VR2017	13
	VR	2017	VR2017	8.5
	VR	2017	VR2017	12
	VR	2017	VR2017	8.7
	VR	2017	VR2017	12.5
	VR	2017	VR2017	22
	VR	2017	VR2017	21
	VR	2017	VR2017	22
	VR	2017	VR2017	22
	VR	2017	VR2017	8
	VR	2017	VR2017	7
	YE	2007	YE2007	26
	YE	2007	YE2007	27
	YE	2007	YE2007	20.5
	YE	2007	YE2007	16
	YE	2007	YE2007	25.5
	YE	2007	YE2007	13.5
	YE	2007	YE2007	16.5
	YE	2007	YE2007	15.5
	YE	2007	YE2007	17
	YE	2007	YE2007	19.5
	YE	2007	YE2007	19.5
	YE	2007	YE2007	17
	YE	2007	YE2007	27
	YE	2007	YE2007	18
	YE	2007	YE2007	16.5
	YE	2009	YE2009	22.6
	YE	2009	YE2009	19
	YE	2009	YE2009	20.5
	YE	2009	YE2009	28
	YE	2009	YE2009	25.5
	YE	2009	YE2009	13.5
	YE	2009	YE2009	16.5
	YE	2009	YE2009	15.5
	YE	2009	YE2009	17
	YE	2009	YE2009	19.5
	YE	2009	YE2009	19.5
	YE	2009	YE2009	17
	YE	2009	YE2009	27
	YE	2009	YE2009	18
	YE	2009	YE2009	16.5
	YE	2010	YE2010	33.5
	YE	2010	YE2010	20
	YE	2010	YE2010	38.5
	YE	2010	YE2010	14.5
	YE	2010	YE2010	23.75
	YE	2010	YE2010	15.625
	YE	2010	YE2010	17.5
	YE	2010	YE2010	13
	YE	2010	YE2010	13.5
	YE	2010	YE2010	25
	YE	2010	YE2010	18
	YE	2010	YE2010	25
	YE	2010	YE2010	18.5
	YE	2010	YE2010	28
	YE	2010	YE2010	28.75
	YE	2011	YE2011	18.5
	YE	2011	YE2011	12.7778
	YE	2011	YE2011	26
	YE	2011	YE2011	27
	YE	2011	YE2011	20.5
	YE	2011	YE2011	24.5
	YE	2011	YE2011	13
	YE	2011	YE2011	14.6465
	YE	2011	YE2011	23.3696
	YE	2011	YE2011	18
	YE	2011	YE2011	29.5
	YE	2011	YE2011	30.5
	YE	2011	YE2011	20
	YE	2011	YE2011	19.3548
	YE	2011	YE2011	26
	YE	2012	YE2012	20
	YE	2012	YE2012	26.5
	YE	2012	YE2012	19
	YE	2012	YE2012	22.7778
	YE	2012	YE2012	20.5
	YE	2012	YE2012	14.5
	YE	2012	YE2012	19
	YE	2012	YE2012	25.5
	YE	2012	YE2012	11.6667
	YE	2012	YE2012	35
	YE	2012	YE2012	15
	YE	2012	YE2012	18
	YE	2012	YE2012	37.5
	YE	2012	YE2012	26
	YE	2012	YE2012	21.5
	YE	2013	YE2013	21.5
	YE	2013	YE2013	16.5
	YE	2013	YE2013	16.5
	YE	2013	YE2013	12
	YE	2013	YE2013	11.5
	YE	2013	YE2013	18.5
	YE	2013	YE2013	27.5
	YE	2013	YE2013	12
	YE	2013	YE2013	29.5
	YE	2013	YE2013	25.5
	YE	2013	YE2013	16.5
	YE	2013	YE2013	47
	YE	2013	YE2013	33.5
	YE	2013	YE2013	24
	YE	2013	YE2013	25
	YE	2014	YE2014	22.5
	YE	2014	YE2014	30
	YE	2014	YE2014	15.4
	YE	2014	YE2014	19
	YE	2014	YE2014	17.5
	YE	2014	YE2014	13
	YE	2014	YE2014	16.5
	YE	2014	YE2014	14
	YE	2014	YE2014	23.7
	YE	2014	YE2014	15.9
	YE	2014	YE2014	20.6
	YE	2014	YE2014	15
	YE	2014	YE2014	29.8
	YE	2014	YE2014	15.7
	YE	2014	YE2014	19.2553
	YE	2015	YE2015	18.8482
	YE	2015	YE2015	16
	YE	2015	YE2015	25
	YE	2015	YE2015	18
	YE	2015	YE2015	24
	YE	2015	YE2015	10
	YE	2015	YE2015	15
	YE	2015	YE2015	16.9312
	YE	2015	YE2015	20.1087
	YE	2016	YE2016	22.3
	YE	2016	YE2016	18.4
	YE	2016	YE2016	16
	YE	2016	YE2016	16
	YE	2016	YE2016	13
	YE	2016	YE2016	7
	YE	2016	YE2016	11.5
	YE	2016	YE2016	17
	YE	2016	YE2016	10
	YE	2016	YE2016	13
	YE	2016	YE2016	15
	YE	2016	YE2016	19
	YE	2016	YE2016	12
	YE	2016	YE2016	20
	YE	2016	YE2016	16.5
	YE	2017	YE2017	21
	YE	2017	YE2017	18.4
	YE	2017	YE2017	6.3
	YE	2017	YE2017	17
	YE	2017	YE2017	13
	YE	2017	YE2017	11
	YE	2017	YE2017	11.5
	YE	2017	YE2017	16
	YE	2017	YE2017	10
	YE	2017	YE2017	13
	YE	2017	YE2017	14.7
	YE	2017	YE2017	19
	YE	2017	YE2017	12
	YE	2017	YE2017	19
	YE	2017	YE2017	16.5

## Sheet: Coral species richness
	Row Data Table 2: Values of coral species richness (S: species number) by transects per site and per year
	CP: Cuevas de Pedro, VE: Veral, VR: Verraco, YE: Yemayá
	Site	year	site/year	S
	CP	2008	CP2007	4
	CP	2008	CP2007	5
	CP	2008	CP2007	4
	CP	2008	CP2007	4
	CP	2008	CP2007	6
	CP	2008	CP2007	5
	CP	2008	CP2007	4
	CP	2008	CP2007	7
	CP	2008	CP2007	9
	CP	2008	CP2007	7
	CP	2008	CP2007	7
	CP	2008	CP2007	6
	CP	2008	CP2007	7
	CP	2008	CP2007	6
	CP	2008	CP2007	4
	CP	2010	CP2010	6
	CP	2010	CP2010	9
	CP	2010	CP2010	9
	CP	2010	CP2010	7
	CP	2010	CP2010	6
	CP	2010	CP2010	5
	CP	2010	CP2010	4
	CP	2010	CP2010	4
	CP	2010	CP2010	6
	CP	2010	CP2010	5
	CP	2010	CP2010	5
	CP	2010	CP2010	5
	CP	2010	CP2010	9
	CP	2010	CP2010	6
	CP	2010	CP2010	8
	CP	2011	CP2011	7
	CP	2011	CP2011	7
	CP	2011	CP2011	7
	CP	2011	CP2011	7
	CP	2011	CP2011	6
	CP	2011	CP2011	7
	CP	2011	CP2011	7
	CP	2011	CP2011	6
	CP	2011	CP2011	5
	CP	2011	CP2011	6
	CP	2011	CP2011	7
	CP	2011	CP2011	7
	CP	2011	CP2011	6
	CP	2011	CP2011	4
	CP	2011	CP2011	5
	CP	2012	CP2012	4
	CP	2012	CP2012	5
	CP	2012	CP2012	5
	CP	2012	CP2012	5
	CP	2012	CP2012	6
	CP	2012	CP2012	5
	CP	2012	CP2012	8
	CP	2012	CP2012	5
	CP	2012	CP2012	6
	CP	2012	CP2012	6
	CP	2012	CP2012	8
	CP	2012	CP2012	9
	CP	2012	CP2012	4
	CP	2012	CP2012	5
	CP	2012	CP2012	5
	CP	2012	CP2012	6
	CP	2013	CP2013	6
	CP	2013	CP2013	4
	CP	2013	CP2013	4
	CP	2013	CP2013	6
	CP	2013	CP2013	7
	CP	2013	CP2013	6
	CP	2013	CP2013	6
	CP	2013	CP2013	8
	CP	2013	CP2013	4
	CP	2013	CP2013	5
	CP	2013	CP2013	5
	CP	2013	CP2013	8
	CP	2013	CP2013	5
	CP	2013	CP2013	6
	CP	2013	CP2013	6
	CP	2013	CP2013	8
	CP	2013	CP2013	9
	CP	2013	CP2013	4
	CP	2013	CP2013	5
	CP	2013	CP2013	8
	CP	2013	CP2013	6
	CP	2013	CP2013	6
	CP	2014	CP2014	7
	CP	2014	CP2014	7
	CP	2014	CP2014	7
	CP	2014	CP2014	4
	CP	2014	CP2014	7
	CP	2014	CP2014	4
	CP	2014	CP2014	7
	CP	2014	CP2014	5
	CP	2014	CP2014	5
	CP	2014	CP2014	3
	CP	2014	CP2014	7
	CP	2014	CP2014	5
	CP	2014	CP2014	4
	CP	2014	CP2014	8
	CP	2014	CP2014	6
	CP	2015	CP2015	8
	CP	2015	CP2015	8
	CP	2015	CP2015	5
	CP	2015	CP2015	8
	CP	2015	CP2015	5
	CP	2015	CP2015	5
	CP	2015	CP2015	5
	CP	2015	CP2015	6
	CP	2015	CP2015	8
	CP	2015	CP2015	4
	CP	2015	CP2015	4
	CP	2015	CP2015	5
	CP	2015	CP2015	6
	CP	2015	CP2015	6
	CP	2015	CP2015	5
	CP	2016	CP2016	6
	CP	2016	CP2016	6
	CP	2016	CP2016	8
	CP	2016	CP2016	6
	CP	2016	CP2016	5
	CP	2016	CP2016	6
	CP	2016	CP2016	5
	CP	2016	CP2016	5
	CP	2016	CP2016	5
	CP	2016	CP2016	6
	CP	2016	CP2016	4
	CP	2016	CP2016	2
	CP	2016	CP2016	5
	CP	2016	CP2016	6
	CP	2016	CP2016	9
	CP	2017	CP2017	7
	CP	2017	CP2017	6
	CP	2017	CP2017	9
	CP	2017	CP2017	7
	CP	2017	CP2017	6
	CP	2017	CP2017	7
	CP	2017	CP2017	9
	CP	2017	CP2017	8
	CP	2017	CP2017	6
	CP	2017	CP2017	6
	CP	2017	CP2017	4
	CP	2017	CP2017	5
	CP	2017	CP2017	7
	CP	2017	CP2017	7
	CP	2017	CP2017	9
	VE	2007	VE2007	5
	VE	2007	VE2007	5
	VE	2007	VE2007	5
	VE	2007	VE2007	4
	VE	2007	VE2007	5
	VE	2007	VE2007	6
	VE	2007	VE2007	5
	VE	2007	VE2007	3
	VE	2007	VE2007	4
	VE	2007	VE2007	5
	VE	2007	VE2007	3
	VE	2007	VE2007	7
	VE	2007	VE2007	4
	VE	2007	VE2007	8
	VE	2007	VE2007	8
	VE	2007	VE2007	5
	VE	2007	VE2007	8
	VE	2010	VE2010	5
	VE	2010	VE2010	5
	VE	2010	VE2010	5
	VE	2010	VE2010	5
	VE	2010	VE2010	5
	VE	2010	VE2010	5
	VE	2010	VE2010	4
	VE	2010	VE2010	7
	VE	2010	VE2010	2
	VE	2010	VE2010	6
	VE	2010	VE2010	7
	VE	2010	VE2010	6
	VE	2010	VE2010	4
	VE	2010	VE2010	3
	VE	2010	VE2010	3
	VE	2011	VE2011	4
	VE	2011	Ve2011	4
	VE	2011	VE2011	5
	VE	2011	VE2011	3
	VE	2011	VE2011	6
	VE	2011	VE2011	4
	VE	2011	VE2011	8
	VE	2011	VE2011	5
	VE	2011	VE2011	6
	VE	2011	VE2011	3
	VE	2011	VE2011	3
	VE	2011	VE2011	5
	VE	2011	VE2011	4
	VE	2011	VE2011	5
	VE	2011	VE2011	6
	VE	2012	VE2012	6
	VE	2012	VE2012	3
	VE	2012	VE2012	7
	VE	2012	VE2012	6
	VE	2012	VE2012	5
	VE	2012	VE2012	3
	VE	2012	VE2012	10
	VE	2012	VE2012	7
	VE	2012	VE2012	5
	VE	2012	VE2012	5
	VE	2012	VE2012	11
	VE	2012	VE2012	6
	VE	2012	VE2012	8
	VE	2012	VE2012	5
	VE	2012	VE2012	7
	VE	2013	VE2013	2
	VE	2013	VE2013	5
	VE	2013	VE2013	6
	VE	2013	VE2013	3
	VE	2013	VE2013	4
	VE	2013	VE2013	6
	VE	2013	VE2013	5
	VE	2013	VE2013	8
	VE	2013	VE2013	6
	VE	2013	VE2013	5
	VE	2013	VE2013	3
	VE	2013	VE2013	3
	VE	2013	VE2013	6
	VE	2013	VE2013	6
	VE	2013	VE2013	5
	VE	2013	VE2013	2
	VE	2013	VE2013	4
	VE	2014	VE2014	3
	VE	2014	VE2014	5
	VE	2014	VE2014	6
	VE	2014	VE2014	5
	VE	2014	VE2014	4
	VE	2014	VE2014	3
	VE	2014	VE2014	6
	VE	2014	VE2014	6
	VE	2014	VE2014	5
	VE	2014	VE2014	4
	VE	2014	VE2014	4
	VE	2014	VE2014	6
	VE	2014	VE2014	4
	VE	2014	VE2014	5
	VE	2014	VE2014	5
	VE	2015	VE2015	6
	VE	2015	VE2015	5
	VE	2015	VE2015	4
	VE	2015	VE2015	7
	VE	2015	VE2015	6
	VE	2015	VE2015	1
	VE	2015	VE2015	4
	VE	2015	VE2015	4
	VE	2015	VE2015	5
	VE	2015	VE2015	7
	VE	2015	VE2015	5
	VE	2015	VE2015	3
	VE	2015	VE2015	6
	VE	2015	VE2015	6
	VE	2015	VE2015	4
	VE	2015	VE2015	6
	VE	2016	VE2016	7
	VE	2016	VE2016	5
	VE	2016	VE2016	6
	VE	2016	VE2016	5
	VE	2016	VE2016	6
	VE	2016	VE2016	8
	VE	2016	VE2016	3
	VE	2016	VE2016	5
	VE	2016	VE2016	4
	VE	2016	VE2016	5
	VE	2016	VE2016	8
	VE	2016	VE2016	8
	VE	2016	VE2016	5
	VE	2016	VE2016	7
	VE	2016	VE2016	4
	VE	2017	VE2017	8
	VE	2017	YE2018	3
	VE	2017	VE2018	8
	VE	2017	YE2019	5
	VE	2017	VE2019	7
	VE	2017	YE2020	9
	VE	2017	VE2020	4
	VE	2017	YE2021	6
	VE	2017	VE2021	5
	VE	2017	YE2022	5
	VE	2017	VE2022	8
	VE	2017	YE2023	8
	VE	2017	VE2023	7
	VE	2017	YE2024	7
	VE	2017	VE2024	7
	VR	2007	VR2007	6
	VR	2007	VR2007	6
	VR	2007	VR2007	4
	VR	2007	VR2007	4
	VR	2007	VR2007	4
	VR	2007	VR2007	4
	VR	2007	VR2007	7
	VR	2007	VR2007	4
	VR	2007	VR2007	4
	VR	2007	VR2007	4
	VR	2007	VR2007	3
	VR	2007	VR2007	5
	VR	2007	VR2007	5
	VR	2007	VR2007	4
	VR	2007	VR2007	7
	VR	2010	VR2020	5
	VR	2010	VR2010	4
	VR	2010	VR2000	3
	VR	2010	VR1990	4
	VR	2010	VR1980	4
	VR	2010	VR1970	3
	VR	2010	VR1960	6
	VR	2010	VR1950	5
	VR	2010	VR1940	4
	VR	2010	VR1930	5
	VR	2010	VR1920	4
	VR	2010	VR1910	5
	VR	2010	VR1900	3
	VR	2010	VR1890	5
	VR	2010	VR1880	7
	VR	2011	VE2011	5
	VR	2011	VE2011	6
	VR	2011	VE2011	7
	VR	2011	VE2011	2
	VR	2011	VE2011	5
	VR	2011	VE2011	6
	VR	2011	VE2011	3
	VR	2011	VE2011	5
	VR	2011	VE2011	5
	VR	2011	VE2011	6
	VR	2011	VE2011	3
	VR	2011	VE2011	6
	VR	2011	VE2011	5
	VR	2011	VE2011	6
	VR	2011	VE2011	4
	VR	2012	VR2012	6
	VR	2012	VR2012	5
	VR	2012	VR2012	5
	VR	2012	VR2012	5
	VR	2012	VR2012	2
	VR	2012	VR2012	5
	VR	2012	VR2012	6
	VR	2012	VR2012	4
	VR	2012	VR2012	5
	VR	2012	VR2012	4
	VR	2012	VR2012	3
	VR	2012	VR2012	4
	VR	2012	VR2012	4
	VR	2012	VR2012	4
	VR	2012	VR2012	4
	VR	2013	VR2013	7
	VR	2013	VR2013	6
	VR	2013	VR2013	4
	VR	2013	VR2013	4
	VR	2013	VR2013	4
	VR	2013	VR2013	5
	VR	2013	VR2013	6
	VR	2013	VR2013	6
	VR	2013	VR2013	6
	VR	2013	VR2013	4
	VR	2013	VR2013	6
	VR	2013	VR2013	3
	VR	2013	VR2013	5
	VR	2013	VR2013	5
	VR	2013	VR2013	3
	VR	2013	VR2013	4
	VR	2013	VR2013	7
	VR	2013	VR2013	7
	VR	2014	VR2014	4
	VR	2014	VR2014	5
	VR	2014	VR2014	3
	VR	2014	VR2014	3
	VR	2014	VR2014	2
	VR	2014	VR2014	4
	VR	2014	VR2014	7
	VR	2014	VR2014	7
	VR	2014	VR2014	3
	VR	2014	VR2014	6
	VR	2014	VR2014	7
	VR	2014	VR2014	6
	VR	2014	VR2014	3
	VR	2014	VR2014	7
	VR	2014	VR2014	8
	VR	2015	VR2015	5
	VR	2015	VR2015	7
	VR	2015	VR2015	7
	VR	2015	VR2015	4
	VR	2015	VR2015	4
	VR	2015	VR2015	7
	VR	2015	VR2015	3
	VR	2015	VR2015	3
	VR	2015	VR2015	4
	VR	2015	VR2015	10
	VR	2015	VR2015	1
	VR	2015	VR2015	3
	VR	2015	VR2015	4
	VR	2015	VR2015	7
	VR	2015	VR2015	3
	VR	2016	VR2016	2
	VR	2016	VR2016	4
	VR	2016	VR2016	6
	VR	2016	VR2016	5
	VR	2016	VR2016	5
	VR	2016	VR2016	3
	VR	2016	VR2016	8
	VR	2016	VR2016	8
	VR	2016	VR2016	7
	VR	2016	VR2016	6
	VR	2016	VR2016	6
	VR	2016	VR2016	7
	VR	2016	VR2016	5
	VR	2017	VR2017	4
	VR	2017	VR2017	7
	VR	2017	VR2017	7
	VR	2017	VR2017	8
	VR	2017	VR2017	6
	VR	2017	VR2017	7
	VR	2017	VR2017	9
	VR	2017	VR2017	8
	VR	2017	VR2017	8
	VR	2017	VR2017	6
	VR	2017	VR2017	6
	YE	2007	YE2007	2
	YE	2007	YE2007	4
	YE	2007	YE2007	5
	YE	2007	YE2007	6
	YE	2007	YE2007	6
	YE	2007	YE2007	5
	YE	2007	YE2007	6
	YE	2007	YE2007	4
	YE	2007	YE2007	7
	YE	2007	YE2007	7
	YE	2007	YE2007	6
	YE	2007	YE2007	5
	YE	2007	YE2007	12
	YE	2007	YE2007	7
	YE	2007	YE2007	7
	YE	2010	YE2010	10
	YE	2010	YE2010	5
	YE	2010	YE2010	5
	YE	2010	YE2010	5
	YE	2010	YE2010	7
	YE	2010	YE2010	4
	YE	2010	YE2010	6
	YE	2010	YE2010	5
	YE	2010	YE2010	5
	YE	2010	YE2010	5
	YE	2010	YE2010	5
	YE	2010	YE2010	7
	YE	2010	YE2010	7
	YE	2010	YE2010	5
	YE	2010	YE2010	7
	YE	2011	YE2011	5
	YE	2011	YE2011	6
	YE	2011	YE2011	4
	YE	2011	YE2011	5
	YE	2011	YE2011	4
	YE	2011	YE2011	5
	YE	2011	YE2011	5
	YE	2011	YE2011	6
	YE	2011	YE2011	7
	YE	2011	YE2011	6
	YE	2011	YE2011	6
	YE	2011	YE2011	6
	YE	2011	YE2011	4
	YE	2011	YE2011	7
	YE	2011	YE2011	9
	YE	2012	YE2012	5
	YE	2012	YE2012	4
	YE	2012	YE2012	6
	YE	2012	YE2012	8
	YE	2012	YE2012	5
	YE	2012	YE2012	3
	YE	2012	YE2012	3
	YE	2012	YE2012	6
	YE	2012	YE2012	6
	YE	2012	YE2012	6
	YE	2012	YE2012	10
	YE	2012	YE2012	7
	YE	2012	YE2012	6
	YE	2012	YE2012	7
	YE	2012	YE2012	6
	YE	2013	YE2013	3
	YE	2013	YE2013	7
	YE	2013	YE2013	3
	YE	2013	YE2013	7
	YE	2013	YE2013	5
	YE	2013	YE2013	6
	YE	2013	YE2013	9
	YE	2013	YE2013	9
	YE	2013	YE2013	7
	YE	2013	YE2013	6
	YE	2013	YE2013	7
	YE	2013	YE2013	8
	YE	2013	YE2013	8
	YE	2013	YE2013	4
	YE	2013	YE2013	2
	YE	2014	YE2014	4
	YE	2014	YE2014	6
	YE	2014	YE2014	4
	YE	2014	YE2014	3
	YE	2014	YE2014	5
	YE	2014	YE2014	5
	YE	2014	YE2014	6
	YE	2014	YE2014	8
	YE	2014	YE2014	6
	YE	2014	YE2014	5
	YE	2014	YE2014	7
	YE	2014	YE2014	6
	YE	2014	YE2014	7
	YE	2014	YE2014	5
	YE	2014	YE2014	5
	YE	2015	YE2015	6
	YE	2015	YE2015	6
	YE	2015	YE2015	3
	YE	2015	YE2015	7
	YE	2015	YE2015	4
	YE	2015	YE2015	4
	YE	2015	YE2015	4
	YE	2015	YE2015	3
	YE	2015	YE2015	2
	YE	2015	YE2015	5
	YE	2015	YE2015	6
	YE	2015	YE2015	4
	YE	2015	YE2015	5
	YE	2015	YE2015	3
	YE	2015	YE2015	8
	YE	2015	YE2015	4
	YE	2016	YE2016	4
	YE	2016	YE2016	9
	YE	2016	YE2016	5
	YE	2016	YE2016	3
	YE	2016	YE2016	3
	YE	2016	YE2016	4
	YE	2016	YE2016	4
	YE	2016	YE2016	4
	YE	2016	YE2016	6
	YE	2016	YE2016	5
	YE	2016	YE2016	4
	YE	2017	YE2017	5
	YE	2017	YE2017	9
	YE	2017	YE2017	7
	YE	2017	YE2017	4
	YE	2017	YE2017	6
	YE	2017	YE2017	5
	YE	2017	YE2017	7
	YE	2017	YE2017	5
	YE	2017	YE2017	6
	YE	2017	YE2017	5
	YE	2017	YE2017	6
	YE	2017	YE2017	6
	YE	2017	YE2017	5
	YE	2017	YE2017	4

## Sheet: Coral relative abundance
		Row Data Table 3: Values of coral relative abundance (Predominance %) by transects per site and per year
		CP: Cuevas de Pedro, VE: Veral, VR: Verraco, YE: Yemayá
		Year	2008	2008	2008	2008	2008	2008	2008	2008	2008	2008	2008	2008	2008	2008	2008	2008	2008	2008	2008	2008	2008	2008	2008	2008	2008	2008	2008	2008	2008	2008	2008	2008	2008	2008	2008	2008	2008	2008	2008	2008	2008	2008	2008	2008	2008	2008	2008
		Site	CP	CP	CP	CP	CP	CP	CP	CP	CP	CP	CP	CP	CP	CP	CP	YE	YE	YE	YE	YE	YE	YE	YE	YE	YE	YE	YE	YE	YE	YE	VE	VE	VE	VE	VE	VE	VE	VE	VE	VE	VE	VE	VE	VE	VE	VE	VE
		Year/site	CP2008	CP2008	CP2008	CP2008	CP2008	CP2008	CP2008	CP2008	CP2008	CP2008	CP2008	CP2008	CP2008	CP2008	CP2008	YE2008	YE2008	YE2008	YE2008	YE2008	YE2008	YE2008	YE2008	YE2008	YE2008	YE2008	YE2008	YE2008	YE2008	YE2008	VE2008	VE2008	VE2008	VE2008	VE2008	VE2008	VE2008	VE2008	VE2008	VE2008	VE2008	VE2008	VE2008	VE2008	VE2008	VE2008	VE2008
	Species	Agaricia agaricites	0	7.5	0	0	10.6061	0	39.4737	12.766	0	32.4324	28.5714	2.22222	5.55556	19.697	25.641	0	0	38.0952	23.0769	13.7255	0	39.3939	35.4839	11.7647	10.2564	20.5128	42.8571	14.8148	25	18.1818	14.8148	0	12.5	7.69231	12.5	0	3.33333	0	0	28.5714	5.12821	8.69565	0	3.44828	3.84615	2.7027	7.27273
		Siderastrea siderea	36.1111	0	0	0	0	9.09091	5.26316	38.2979	20.339	0	10.2041	8.88889	12.5	0	10.2564	58.3333	15.3846	0	15.3846	19.6078	7.40741	0	29.0323	2.94118	20.5128	30.7692	28.5714	11.1111	0	6.06061	25.9259	0	30	30.7692	12.5	2.7027	26.6667	63.6364	56.25	0	43.5897	4.34783	30.7692	6.89655	0	21.6216	0
		Orbicella faveolata	44.4444	72.5	59.375	0	45.4545	59.0909	47.3684	10.6383	13.5593	8.10811	8.16327	48.8889	23.6111	27.2727	58.9744	41.6667	7.69231	9.52381	23.0769	3.92157	37.037	0	25.8065	38.2353	30.7692	0	7.14286	3.7037	38.8889	6.06061	7.40741	5.55556	42.5	46.1538	12.5	5.40541	13.3333	0	0	14.2857	51.2821	52.1739	35.8974	0	44.2308	27.027	41.8182
		Porites astreoides	13.8889	0	15.625	46.6667	9.09091	20.4545	7.89474	14.8936	10.1695	37.8378	12.2449	8.88889	5.55556	0	5.12821	0	0	0	7.69231	0	11.1111	6.06061	9.67742	2.94118	0	2.5641	7.14286	3.7037	2.77778	30.303	14.8148	33.3333	0	15.3846	29.1667	0	16.6667	27.2727	12.5	19.0476	0	21.7391	15.3846	34.4828	19.2308	35.1351	12.7273
		Stephanocoenia intersepta	0	0	12.5	0	0	0	0	0	6.77966	0	20.4082	0	0	0	0	0	0	9.52381	0	0	37.037	18.1818	0	0	12.8205	12.8205	14.2857	1.85185	2.77778	6.06061	0	5.55556	0	0	0	21.6216	40	0	25	9.52381	0	4.34783	0	10.3448	0	13.5135	21.8182
		Montastraea cavernosa	0	0	0	30	18.1818	0	0	0	15.2542	8.10811	0	22.2222	22.2222	25.7576	0	0	0	28.5714	0	0	0	0	0	8.82353	0	0	0	0	8.33333	0	0	0	0	0	0	0	0	0	0	28.5714	0	4.34783	0	3.44828	7.69231	0	0
		Porites porites	0	0	0	0	9.09091	0	0	0	0	0	0	0	0	0	0	0	0	0	0	17.6471	0	0	0	8.82353	5.12821	0	0	0	0	0	0	0	0	0	0	0	0	0	0	0	0	0	0	0	5.76923	0	0
		Colpophyllia natans	0	0	0	0	0	2.27273	0	0	20.339	0	0	0	22.2222	0	0	0	0	0	0	33.3333	0	0	0	0	15.3846	15.3846	0	37.037	0	0	37.037	0	0	0	0	59.4595	0	0	0	0	0	0	17.9487	0	0	0	0
		Porites furcata	0	0	0	0	0	0	0	12.766	0	0	0	0	0	0	0	0	0	0	0	0	0	0	0	0	0	0	0	1.85185	0	0	0	0	0	0	0	0	0	0	0	0	0	0	0	0	0	0	0
		Orbicella annularis	0	0	0	0	0	9.09091	0	0	0	0	0	0	0	0	0	0	0	0	0	0	0	0	0	0	0	0	0	0	0	0	0	0	0	0	0	0	0	0	0	0	0	0	0	0	0	0	0
		Agaricia lamarcki	0	7.5	0	0	0	0	0	0	6.77966	0	16.3265	0	0	0	0	0	0	0	0	0	0	0	0	0	5.12821	0	0	7.40741	0	9.09091	0	11.1111	0	0	0	5.40541	0	0	0	0	0	0	0	0	0	0	7.27273
		Orbicella franksi	0	0	0	0	7.57576	0	0	0	0	0	0	0	0	0	0	0	61.5385	14.2857	15.3846	11.7647	0	0	0	0	0	17.9487	0	7.40741	0	0	0	0	7.5	0	0	0	0	0	0	0	0	0	0	31.0345	0	0	0
		Millepora alcicornis	0	0	0	0	0	0	0	0	1.69492	0	0	0	0	0	0	0	0	0	0	0	0	0	0	0	0	0	0	0	0	0	0	0	0	0	0	0	0	0	0	0	0	4.34783	0	3.44828	1.92308	0	0
		Meandrina meandrites	5.55556	0	0	0	0	0	0	0	5.08475	8.10811	0	8.88889	0	15.1515	0	0	0	0	0	0	0	0	0	0	0	0	0	3.7037	11.1111	0	0	0	7.5	0	0	0	0	9.09091	0	0	0	0	0	6.89655	0	0	1.81818
		Acropora cervicornis	0	0	0	0	0	0	0	0	0	0	0	0	0	0	0	0	0	0	0	0	0	0	0	26.4706	0	0	0	0	0	0	0	0	0	0	0	0	0	0	0	0	0	0	0	0	0	0	0
		Madracis decactis	0	10	0	13.3333	0	0	0	2.12766	0	2.7027	0	0	0	1.51515	0	0	0	0	15.3846	0	7.40741	0	0	0	0	0	0	0	0	0	0	0	0	0	0	0	0	0	0	0	0	0	0	0	0	0	1.81818
		Pseudodiploria strigosa	0	0	0	0	0	0	0	0	0	0	0	0	0	0	0	0	0	0	0	0	0	0	0	0	0	0	0	0	0	0	0	0	0	0	33.3333	0	0	0	0	0	0	0	0	0	0	0	0
		Diploria labyrinthiformis	0	0	0	0	0	0	0	0	0	0	0	0	0	0	0	0	0	0	0	0	0	0	0	0	0	0	0	0	0	0	0	44.4444	0	0	0	0	0	0	6.25	0	0	0	0	0	15.3846	0	0
		Agaricia tenuifolia	0	0	0	0	0	0	0	0	0	0	0	0	0	0	0	0	0	0	0	0	0	0	0	0	0	0	0	0	0	0	0	0	0	0	0	0	0	0	0	0	0	0	0	0	0	0	0
		Eusmilia fastigiata	0	0	0	0	0	0	0	0	0	0	0	0	0	0	0	0	0	0	0	0	0	6.06061	0	0	0	0	0	0	0	0	0	0	0	0	0	0	0	0	0	0	0	0	0	0	0	0	0
		Mycetophyllia danaana	0	0	0	0	0	0	0	0	0	0	0	0	8.33333	0	0	0	0	0	0	0	0	0	0	0	0	0	0	0	0	0	0	0	0	0	0	0	0	0	0	0	0	0	0	0	0	0	5.45455
		Manicina areolata	0	0	0	0	0	0	0	0	0	0	0	0	0	0	0	0	0	0	0	0	0	0	0	0	0	0	0	0	0	0	0	0	0	0	0	0	0	0	0	0	0	0	0	0	0	0	0
		Dichocoenia stokesii	0	0	0	10	0	0	0	0	0	0	4.08163	0	0	0	0	0	0	0	0	0	0	0	0	0	0	0	0	0	0	0	0	0	0	0	0	0	0	0	0	0	0	0	0	0	0	0	0
		Porites divaricata	0	0	0	0	0	0	0	0	0	0	0	0	0	0	0	0	0	0	0	0	0	0	0	0	0	0	0	0	0	24.2424	0	0	0	0	0	0	0	0	0	0	0	0	0	0	0	0	0
		Mycetophyllia lamarckiana	0	0	0	0	0	0	0	0	0	0	0	0	0	0	0	0	15.3846	0	0	0	0	0	0	0	0	0	0	0	0	0	0	0	0	0	0	5.40541	0	0	0	0	0	0	0	0	0	0	0
		Mussa angulosa	0	0	0	0	0	0	0	0	0	0	0	0	0	0	0	0	0	0	0	0	0	0	0	0	0	0	0	3.7037	0	0	0	0	0	0	0	0	0	0	0	0	0	0	0	0	0	0	0
		Siderastrea radians	0	0	0	0	0	0	0	0	0	0	0	0	0	0	0	0	0	0	0	0	0	0	0	0	0	0	0	0	0	0	0	0	0	0	0	0	0	0	0	0	0	0	0	0	1.92308	0	0
		Helioseris cucullata	0	2.5	0	0	0	0	0	0	0	2.7027	0	0	0	10.6061	0	0	0	0	0	0	0	0	0	0	0	0	0	0	0	0	0	0	0	0	0	0	0	0	0	0	0	0	0	0	0	0	0
		Mycetophyllia mirabilis	0	0	0	0	0	0	0	0	0	0	0	0	0	0	0	0	0	0	0	0	0	12.1212	0	0	0	0	0	0	0	0	0	0	0	0	0	0	0	0	0	0	0	0	0	0	0	0	0
		Mycetophyllia aliciae	0	0	12.5	0	0	0	0	0	0	0	0	0	0	0	0	0	0	0	0	0	0	18.1818	0	0	0	0	0	0	0	0	0	0	0	0	0	0	0	0	0	0	0	0	0	0	0	0	0
		Isophyllia sinuosa	0	0	0	0	0	0	0	0	0	0	0	0	0	0	0	0	0	0	0	0	0	0	0	0	0	0	0	3.7037	0	0	0	0	0	0	0	0	0	0	0	0	0	0	0	0	0	0	0
		Mycetophyllia ferox	0	0	0	0	0	0	0	8.51064	0	0	0	0	0	0	0	0	0	0	0	0	0	0	0	0	0	0	0	0	11.1111	0	0	0	0	0	0	0	0	0	0	0	0	0	0	0	0	0	0
		Scolymia lacera	0	0	0	0	0	0	0	0	0	0	0	0	0	0	0	0	0	0	0	0	0	0	0	0	0	0	0	0	0	0	0	0	0	0	0	0	0	0	0	0	0	0	0	0	0	0	0
		Agaricia grahamae	0	0	0	0	0	0	0	0	0	0	0	0	0	0	0	0	0	0	0	0	0	0	0	0	0	0	0	0	0	0	0	0	0	0	0	0	0	0	0	0	0	0	0	0	0	0	0
[truncated: 501 more columns]

## Sheet: Coral Traits-RFI
	Row Data Table 4: Values of coral traits groups abundance (Predominance %) by transects per site and per year, and Reef Funtional Index (RFI)
	CP: Cuevas de Pedro, VE: Veral, VR: Verraco, YE: Yemayá
	Year	2008	2008	2008	2008	2008	2008	2008	2008	2008	2008	2008	2008	2008	2008	2008	2008	2008	2008	2008	2008	2008	2008	2008	2008	2008	2008	2008	2008	2008	2008	2008	2008	2008	2008	2008	2008	2008	2008	2008	2008	2008	2008	2008	2008	2008	2008	2008	2008
	Site	CP	CP	CP	CP	CP	CP	CP	CP	CP	CP	CP	CP	CP	CP	CP	YE	YE	YE	YE	YE	YE	YE	YE	YE	YE	YE	YE	YE	YE	YE	VE	VE	VE	VE	VE	VE	VE	VE	VE	VE	VE	VE	VE	VE	VE	VE	VE	VR
	Year/site	CP2008	CP2008	CP2008	CP2008	CP2008	CP2008	CP2008	CP2008	CP2008	CP2008	CP2008	CP2008	CP2008	CP2008	CP2008	YE2008	YE2008	YE2008	YE2008	YE2008	YE2008	YE2008	YE2008	YE2008	YE2008	YE2008	YE2008	YE2008	YE2008	YE2008	VE2008	VE2008	VE2008	VE2008	VE2008	VE2008	VE2008	VE2008	VE2008	VE2008	VE2008	VE2008	VE2008	VE2008	VE2008	VE2008	VE2008	VR2008
	Foliose-digitate species	0	10	0	13.3333	9.09091	0	0	14.8936	0	2.7027	0	0	0	1.51515	0	0	0	0	15.3846	17.6471	7.40741	12.1212	0	8.82353	5.12821	0	0	1.85185	0	24.2424	0	0	0	0	0	0	0	0	0	0	0	0	0	0	5.88235	0	1.81818	0
Coral	Framework-building branching corals	0	0	0	0	0	0	0	0	0	0	0	0	0	0	0	0	0	0	0	0	0	0	0	26.4706	0	0	0	0	0	0	0	0	0	0	0	0	0	0	0	0	0	0	0	0	0	0	0	0
Traits	Massive reef framework-building corals	44.4444	72.5	59.375	10	53.0303	68.1818	47.3684	10.6383	13.7931	8.10811	12.2449	48.8889	23.6111	27.2727	58.9744	41.6667	69.2308	23.8095	38.4615	15.6863	37.037	0	25.8065	38.2353	30.7692	17.9487	7.14286	11.1111	38.8889	6.06061	7.40741	5.55556	50	46.1538	12.5	5.40541	13.3333	0	0	14.2857	51.2821	54.5455	35.8974	32.1429	45.098	27.027	41.8182	16.6667
Groups	Non-framework-building corals	13.8889	17.5	28.125	46.6667	19.697	20.4545	47.3684	36.1702	17.2414	72.973	57.1429	11.1111	19.4444	30.303	30.7692	0	15.3846	38.0952	30.7692	13.7255	11.1111	69.697	45.1613	14.7059	15.3846	23.0769	50	33.3333	38.8889	57.5758	29.6296	44.4444	12.5	23.0769	41.6667	10.8108	20	27.2727	12.5	47.619	5.12821	31.8182	15.3846	39.2857	25.4902	37.8378	32.7273	50
	Secondary Massive reef framework-building corals	41.6667	0	12.5	30	18.1818	11.3636	5.26316	38.2979	68.9655	16.2162	30.6122	40	56.9444	40.9091	10.2564	58.3333	15.3846	38.0952	15.3846	52.9412	44.4444	18.1818	29.0323	11.7647	48.7179	58.9744	42.8571	53.7037	22.2222	12.1212	62.963	50	37.5	30.7692	45.8333	83.7838	66.6667	72.7273	87.5	38.0952	43.5897	13.6364	48.7179	28.5714	23.5294	35.1351	23.6364	33.3333
	RFI	0.476725	0.51565	0.466107	0.432067	0.577984	0.527114	0.487865	0.459808	0.511777	0.442817	0.448743	0.519704	0.561284	0.541217	0.50179	0.361881	0.383366	0.411416	0.371513	0.505412	0.424264	0.392981	0.442961	0.512429	0.471446	0.459937	0.339596	0.493369	0.46524	0.406109	0.420448	0.375589	0.495129	0.371999	0.417216	0.441951	0.402515	0.315832	0.339915	0.401553	0.495026	0.512707	0.576685	0.433147	0.532327	0.456033	0.509524	0.285565
[truncated: 500 more columns]

## Sheet: FAI
	Row Data Table 5: Values of Fleshy Algae Index (FAI) by frames per site and per year
	CP: Cuevas de Pedro, VE: Veral, VR: Verraco, YE: Yemayá
	Year	2008	2008	2008	2008	2008	2008	2008	2008	2008	2008	2008	2008	2008	2008	2008	2008	2008	2008	2008	2008	2008	2008	2008	2008	2008	2008	2008	2008	2008	2008	2008	2008	2008	2008	2008	2008	2008	2008	2008	2008	2008	2008	2008	2008	2008	2008	2008	2008
	Site	CP	CP	CP	CP	CP	CP	CP	CP	CP	CP	CP	CP	CP	CP	CP	CP	CP	CP	CP	CP	CP	CP	CP	CP	CP	CP	CP	CP	CP	CP	CP	CP	CP	CP	CP	CP	CP	CP	CP	CP	CP	CP	CP	CP	CP	VE	VE	VE
	Year/site	CP2008	CP2008	CP2008	CP2008	CP2008	CP2008	CP2008	CP2008	CP2008	CP2008	CP2008	CP2008	CP2008	CP2008	CP2008	CP2008	CP2008	CP2008	CP2008	CP2008	CP2008	CP2008	CP2008	CP2008	CP2008	CP2008	CP2008	CP2008	CP2008	CP2008	CP2008	CP2008	CP2008	CP2008	CP2008	CP2008	CP2008	CP2008	CP2008	CP2008	CP2008	CP2008	CP2008	CP2008	CP2008	VE2008	VE2008	VE2008
	FAI	60	150	135	120	135	135	135	135	150	105	90	30	140	90	120	90	105	120	210	120	135	120	150	165	120	120	120	105	90	135	135	105	90	165	150	180	180	180	180	180	90	90	75	200	90	90	120	60
[truncated: 1,408 more columns]

## Sheet: Biological averages
	Row Data Table 6: Averages of coral and algae variables per site and per year
	CP: Cuevas de Pedro, VE: Veral, VR: Verraco, YE: Yemayá												Row Data Table 7: Relative abundance (%) per year
	Living coral cover (%)	2008	2010	2011	2012	2013	2014	2015	2016	2017			Coral epecies	2008	2010	2011	2012	2013	2014	2015	2016	2017
	CP	23.3333	21.2333	21.9	22.1481	22.2955	22.0278	21.3333	17.8	17.5667			Agaricia agaricites	13.4715	20.2118	22.9405	22.8093	27.5993	28.2732	25.4112	21.5423	23.4249
	YE	19.6667	22.2083	21.5766	22.163	22.4667	19.1904	18.2098	15.1133	14.56			Siderastrea siderea	20.4737	19.3467	20.2981	17.2911	17.7164	17.674	15.1065	20.3937	19.8727
	VE	16.0333	14.1	14.3333	16.7333	14.7353	14.2667	15.9667	14.9	14.6			Orbicella faveolata	22.3291	20.4313	16.4251	16.6633	16.4611	12.6035	11.2411	13.6407	8.38197
	VR	12.9667	14.1	16.0333	14.3667	13.8611	14.4333	15.9	13.7533	13.8133			Porites atreoides	12.8866	14.1664	13.1581	18.2595	13.1608	16.4176	15.6338	13.3373	13.4815
	Median	16.75	17.25	17	18.5	18	17	17	16	14			Stephanocoenia intersepta	4.93616	5.6598	2.57	4.33629	2.9073	6.03525	6.63501	4.82057	5.40343
													Porites porites	1.19029	1.57843	2.08532	2.12562	3.78385	6.27462	4.18634	4.83817	4.77269
													Montastraea cavernosa	6.31202	2.2498	3.48593	3.1641	3.13596	1.36873	3.84895	2.81857	2.40915
	FAI	2008	2010	2011	2012	2013	2014	2015	2016	2017			Porites furcata	0.269841	2.98439	2.19788	1.9128	2.95428	1.29732	2.00192	1.69621	3.66368
	CP	127.556	104.333	131.556	244.556	305.667	189.667	152.667	277.822	235.444			Orbicella annularis	0.210425	1.09121	3.62374	1.30795	2.95744	1.47204	2.34285	2.46211	1.33336
	YE	123	108.333	81.5556	68.6667	90.4667	140.889	174.4	271.689	245.767			Colpophyllia natans	6.09926	0.635139	2.50367	1.54831	1.55743	1.16089	0.296598	1.28792	1.17878
	VE	92.4444	78	57.5556	60.4444	242.022	192.778	113.111	182.133	222.389			Agaricia lamarcki	1.65442	3.10467	0.183824	1.86024	1.93161	1.42997	1.10659	2.27005	2.08149
	VR	105.667	84.7778	106.222	204.444	235	199.333	163.111	177.778	212.656			Millepora alcicornis	0.20993	1.23572	0.485028	0.79013	0.265957	0.451579	3.17847	2.67833	3.8662
	Median	114.333	94.5556	93.8889	136.556	238.511	191.222	157.889	226.911	228.917			Orbicella franksi	2.36789	1.42067	2.92449	1.41504	0.989443	0.612342	1.65872	0.625673	0.334751
													Meandrina meandrites	1.42393	1.3101	1.22032	1.21422	1.12242	0.529455	1.60713	0.71408	0.74104
													Madracis decactis	0.658633	0.417088	0.334426	1.59195	0.138889	0.285714	1.12927	0.548517	1.25828
	S (corals species)	2008	2010	2011	2012	2013	2014	2015	2016	2017			Acropora cervicornis	0.5	0.578875	0.60241	0.589191	0.463438	1.24374	1.0989	0.662252	0.52356
	CP	19	18	23	16	16	20	19	20	25			Pseudodiploria strigosa	0.551135	0.580555	0.474816	0.762396	0.132979	0.179856	0.891836	0.728155	0.617903
	YE	17	18	20	19	21	17	10	16	21			Diploria labyrinthiformis	1.07826	0.416248	1.32725	0.290698	0.132979	0.142857	0	0.331126	0.275399
	VE	15	16	15	23	13	12	16	22	22			Agaricia tenuifolia	0	0.417088	0.150602	0.439944	0.469349	0.714286	0.549451	0.548517	0.592321
	VR	11	17	14	15	15	13	21	18	21			Eusmilia fastigiata	0.111111	0.144509	0.344401	0.145349	0.265957	0	0.867922	0.496689	1.36481
	Median	16	17.5	17.5	17.5	15.5	15	17.5	19	21.5			Manicina areolata	0.27027	0	0.387597	0	0.157233	0.531915	0.159236	0.765908	0.937149
													Mycetophyllia danaana	0.344948	0.965663	0	0.314465	0.487692	0.142857	0.159236	0.165563	0.144509
													Porites divaricata	0.444444	0	0.518012	0	0.228764	0	0	0.652174	0.679579
	RFI	2008	2010	2011	2012	2013	2014	2015	2016	2017			Dichocoenia stokesii	0.246139	0	0.334426	0.157233	0.132979	0.142857	0	0.662252	0.550797
	CP	0.724355	0.697541	0.720078	0.700807	0.707107	0.697119	0.726927	0.68081	0.669046			Mycetophyllia lamarckiana	0.198219	0.346962	0.722023	0.354083	0.0957854	0.179856	0	0.165563	0.13089
	YE	0.705103	0.698447	0.692907	0.689302	0.704459	0.685827	0.66502	0.692812	0.665845			Mussa angulosa	0.111111	0.145349	0.150602	0.145349	0	0.563903	0	0.408281	0.47926
	VE	0.712658	0.693126	0.697198	0.686476	0.688749	0.679448	0.675729	0.686458	0.668014			Siderastrea radians	0.043554	0.145349	0	0	0.383142	0	0.159236	0.165563	0.800393
	VR	0.687667	0.687139	0.707009	0.69987	0.68465	0.682954	0.666976	0.685677	0.67291			Mycetophyllia mirabilis	0.222222	0.144509	0.183824	0	0.0957854	0.142857	0.335775	0.165563	0.144509
	Median	0.708881	0.695333	0.702103	0.694586	0.696604	0.684391	0.671353	0.686068	0.66853			Helioseris cucullata	0.321429	0	0.183824	0.157233	0	0	0.276607	0.165563	0.26178
													Isophyllia sinuosa	0.111111	0.271739	0	0.354083	0.138889	0	0	0	0.13089
													Mycetophyllia aliciae	0.47619	0	0.183824	0	0.132979	0	0	0	0
													Scolymia lacera	0	0	0	0	0	0	0.117371	0.242718	0.162338
													Mycetophyllia ferox	0.365079	0	0	0	0	0	0	0	0
													Agaricia grahanmae	0	0	0	0	0	0.128866	0	0	0
													Coral groups traits	2008	2010	2011	2012	2013	2014	2015	2016	2017
													Non-framework-building corals	30.4552	40.3998	38.5638	45.1913	44.8956	48.5967	45.9618	41.405	45.7584
													Secondary Massive reef framework-building corals	41.2616	30.5989	32.3676	29.0179	26.9485	27.3603	29.339	32.6288	32.3263
													Massive reef framework-building corals	24.9949	23.2181	23.1005	19.5402	20.4837	14.7511	15.6885	17.2253	10.4928
													Foliose-digitate species	2.78832	5.19932	5.35838	5.65945	7.20728	8.04126	7.89345	8.06057	10.882
													Framework-building branching corals	0.5	0.583945	0.609756	0.591181	0.464868	1.25067	1.11732	0.680272	0.540541

## Sheet: DISTLM variables
	Row Data Table 8: Matrix of abiotic variables averages per site and per year (used for DISTLM analysis)
	CP: Cuevas de Pedro, VE: Veral, VR: Verraco, YE: Yemayá
	Abiotic variables	CP2008	CP2010	CP2011	CP2012	CP2013	CP2014	CP2015	CP2016	CP2017	YE2008	YE2010	YE2011	YE2012	YE2013	YE2014	YE2015	YE2016	YE2017	VE2008	VE2010	VE2011	VE2012	VE2013	VE2014	VE2015	VE2016	VE2017	VR2008	VR2010	VR2011	VR2012	VR2013	VR2014	VR2015	VR2016	VR2017
	AVE WAVE	0.4	0.3	0.5	0.6	0.4	0.7	0.4	0.2	0.7	0.4	0.3	0.4	0.6	0.4	0.6	0.4	0.2	0.7	0.3	0.3	0.4	0.4	0.3	0.4	0.2	0.2	0.5	0.4	0.3	0.5	0.6	0.4	0.7	0.4	0.2	0.7
	SD WAVE	0.3	0.3	0.3	0.2	0.4	0.4	0.2	0.3	0.6	0.3	0.3	0.4	0.1	0.3	0.2	0.1	0.2	0.4	0.2	0.3	0.3	0.2	0.4	0.4	0.2	0.3	0.6	0.3	0.3	0.3	0.2	0.4	0.4	0.2	0.3	0.6
	AVE POC	41.3	37.1	39.6	35.2	41.2	46.5	37	37.7	44.5	41.9	37.1	39.6	35.2	39.6	46.5	37	37.1	44.5	38.7	36	35.8	33.2	38	42.8	34.4	35.1	46.4	40.6	36.7	35.8	35.1	32.6	43.9	34.1	35	45.9
	SD POC	7.8	8.8	6.9	7	13.7	13.2	7.2	6	9.6	7.2	8.8	6.9	7	10.8	13.2	7.2	6.2	9.6	7.4	8.2	8.4	6.7	12.1	14.4	9	6.3	12.7	9.2	8.2	5.5	5.9	8.1	10.9	9.1	5.8	16.1
	AVE CHL1	0.1	0.1	0.1	0.1	0.1	0.1	0.1	0.1	0.1	0.1	0.1	0.1	0.1	0.1	0.1	0.1	0.1	0.1	0.1	0.1	0.1	0.1	0.1	0.1	0.1	0.1	0.2	0.1	0.1	0.1	0.1	0.1	0.1	0.1	0.1	0.2
	SD CHL1	0	0	0	0	0	0.1	0	0	0	0	0	0	0	0	0	0	0	0	0	0	0	0	0	0.1	0	0	0	0	0.1	0	0.1	0	0.1	0	0	0.1
	AVE KD490	0.03	0.03	0.03	0.03	0.03	0.03	0.03	0.03	0.03	0.03	0.03	0.03	0.03	0.03	0.03	0.03	0.03	0.03	0.03	0.03	0.03	0.02	0.03	0.03	0.03	0.03	0.03	0.03	0.03	0.03	0.03	0.03	0.03	0.03	0.03	0.03
	SD KD490	0	0.01	0	0	0.01	0.01	0	0	0.01	0	0	0	0	0.01	0.01	0.01	0	0.01	0	0	0.01	0	0.01	0.01	0.01	0	0.01	0.01	0	0	0.01	0.01	0.01	0.01	0	0.01
	AVE PAR	41.6	43.8	41.7	42	42.1	41.3	42.5	42.8	42.2	41.1	43.2	41	41	41	41	41.6	41.4	40.6	40.5	42.4	40.5	40.2	39.3	40.6	40.6	40.2	40.6	41.1	42.2	41.3	40	39.9	40.9	42.4	41.3	41.5
	SD PAR	6.7	8.5	8.3	9	6.7	8.3	7.5	8.7	8.1	6.8	8.3	8.1	8.4	6	8.1	7.6	8.3	8.1	6.7	8.1	7.1	7.8	4.9	7.6	6.7	7.8	8.3	6.9	9	7.2	8.3	5	7.3	7.5	8.6	6.7
	AVE NSST	28	28.1	27.6	28.3	27.9	27.9	28.3	28.6	28.5	28	28.1	27.6	28.3	27.9	27.9	28.3	28.6	28.5	28	28.1	27.6	28.3	27.9	27.9	28.3	28.6	28.5	28	28	27.8	28.1	27.9	28	28.2	28.8	28.6
	SD NSST	1.3	1.8	1.7	1.8	1.3	1	1.5	1.4	1.4	1.3	1.8	1.7	1.8	1.3	1	1.5	1.4	1.4	1.3	1.8	1.7	1.8	1.3	1	1.5	1.4	1.4	1.2	1.7	1.6	1.6	1.3	0.9	1.4	1.3	1.3
	AVE DHW	1.2	4.8	0.8	0	1.2	0	0	3.7	3.5	1.1	3.8	0.8	0	0.9	0	0	3.5	1.9	0.9	3.3	1.6	0	0	0	0	3.6	3.3	0.9	2.8	0.9	0	0.9	0	0	4.1	3.6
	SD DHW	0	3.3	2.1	0.8	0.7	0.5	0	2.3	1.4	0.3	2.7	0.7	0	0.6	0	0	1.9	1.2	0.3	2.2	0.7	0	0.5	0	0	1.8	0.6	0.3	3.3	1.7	0.4	0.6	0.3	0	2.3	1.5
	Row Data Table 9: Matrix of biological variables averages per site and per year (used for DISTLM analysis)
		CP2008	CP2010	CP2011	CP2012	CP2013	CP2014	CP2015	CP2016	CP2017	YE2008	YE2010	YE2011	YE2012	YE2013	YE2014	YE2015	YE2016	YE2017	VE2008	VE2010	VE2011	VE2012	VE2013	VE2014	VE2015	VE2016	VE2017	VR2008	VR2010	VR2011	VR2012	VR2013	VR2014	VR2015	VR2016	VR2017
	Living coral cover (%)	23	21	22	22	22	22	21	18	18	20	22	22	22	22	19	18	15	15	16	14	14	17	15	14	16	15	15	13	14	16	14	14	14	16	14	14
	S	19	18	23	16	16	20	19	20	25	17	18	20	19	21	17	10	16	21	15	16	15	23	13	12	16	22	22	11	17	14	15	15	13	21	18	21
	RFI	0.72	0.7	0.72	0.7	0.71	0.7	0.73	0.68	0.67	0.71	0.7	0.69	0.69	0.7	0.69	0.67	0.69	0.67	0.71	0.69	0.7	0.69	0.69	0.68	0.68	0.69	0.67	0.69	0.69	0.71	0.7	0.68	0.68	0.67	0.69	0.67
	Coral species abundance (%)
	Agaricia agaricites	12	20	16	25	26	31	20	27	28	19	20	32	19	14	27	34	18	25	6	17	28	28	38	33	29	23	22	24	16	16	20	33	22	18	17	19
	Siderastrea siderea	10	17	16	21	17	12	9	17	14	14	15	20	25	20	16	8	20	20	18	18	19	14	18	17	13	19	20	27	39	26	9	16	25	30	26	26
	Orbicella faveolata	34	20	20	17	19	10	20	7	5	17	22	18	13	24	14	10	19	9	29	24	10	13	13	14	8	17	12	15	10	17	24	11	12	6	11	8
	Porites astreoides	12	18	10	16	13	18	14	13	15	6	17	4	17	6	18	21	17	18	17	12	17	14	12	11	13	8	9	10	17	22	25	22	19	15	16	12
	Stephanocoenia intersepta	3	6	1	1	0	4	2	4	4	8	6	6	5	7	9	15	4	5	9	9	3	6	3	9	4	8	8	2	1	1	5	2	2	6	3	4
	Porites porites	1	1	2	3	5	5	8	8	8	3	1	2	2	1	2	0	1	1	1	1	2	2	6	6	5	0	2	4	0	3	2	3	12	4	10	8
	Montastraea cavernosa	11	2	4	3	5	2	5	4	3	3	3	2	3	4	1	2	3	2	2	2	5	3	1	0	6	3	2	2	9	3	4	2	2	3	2	3
	Porites furcata	1	3	7	4	3	1	2	3	6	0	1	1	1	1	1	0	2	3	0	4	0	2	3	1	3	1	3	3	0	1	1	6	3	3	1	3
	Orbicella annularis	1	0	5	2	4	3	5	3	2	0	1	3	2	1	1	1	2	1	0	2	5	1	4	1	2	3	2	2	0	2	0	3	1	1	3	1
	Colpophyllia natans	4	0	4	2	1	1	1	2	2	11	2	0	1	4	2	0	1	1	8	1	2	1	1	0	0	1	1	0	1	3	2	1	1	1	1	1
	Agaricia lamarcki	2	2	0	1	1	1	0	1	2	2	6	1	2	5	1	1	3	3	1	3	0	1	1	4	2	4	3	1	1	0	4	0	0	1	1	1
	Millepora alcicornis	0	0	1	0	0	1	2	3	3	0	1	1	2	1	1	4	4	4	1	2	0	1	0	0	5	3	6	2	0	0	1	0	1	3	1	2
	Orbicella franksi	1	4	4	1	1	0	2	0	0	7	0	1	3	3	1	1	1	1	2	2	4	1	0	1	2	1	0	0	0	3	2	0	0	2	1	1
	Meandrina meandrites	3	0	1	1	1	1	1	1	1	1	2	4	1	4	2	0	0	1	1	2	0	3	0	0	4	1	1	1	0	0	0	0	0	2	1	1
	Madracis decactis	2	1	1	2	0	1	1	1	1	1	0	1	0	0	0	0	0	1	0	0	0	3	0	0	2	1	1	1	0	0	2	1	0	2	1	3
	Acropora cervicornis	0	1	2	1	1	3	4	3	2	2	2	0	0	1	2	0	0	0	0	0	0	1	0	0	0	0	0	0	0	0	0	1	0	0	0	0
	Traits (%)
	Foliose-digitate species	3.3	4.7	9.8	9.3	8.4	7.5	10.6	12.2	15.1	6.9	2.3	5.2	2.4	2.2	3.1	1	3	5.4	0.7	4.9	2.3	7	8.8	7.1	10.8	2.1	6.8	0.3	8.9	4.2	4	9.4	14.5	9.2	14.9	16.2
	Framework-building branching corals	0	0.6	2.4	1.1	0.8	3.4	4.5	2.7	2.2	2	1.8	0	0	0.5	1.6	0	0	0	0	0	0	1.3	0	0	0	0	0	0	0	0	0	0.6	0	0	0	0
	Massive reef framework-building corals	35.3	24.4	28.7	19.2	23.8	13.8	27.9	9.5	6.5	23.3	22.8	22.2	18.3	28.5	16.6	13.2	23.2	10.8	31.3	27.9	18.6	15.2	16.4	16.3	12.5	21.2	14.8	10	17.8	22.9	25.4	13.3	12.3	9.2	14.9	9.9
	Non-framework-building corals	29.8	43.6	28.7	42.3	43.3	54	39.1	44.9	50.3	30.9	43.9	39.3	40.8	27.4	48.7	59.5	41.4	51.4	25.1	35.2	48.8	46.8	52.2	50.4	46.7	42.5	42	36	38.9	37.5	50.8	56.7	41.3	38.6	36.8	39.4
	Secondary Massive reef framework-building corals	31.6	26.7	30.5	28	23.8	21.3	17.9	30.6	25.9	36.9	29.2	33.3	38.5	41.4	30.1	26.3	32.3	32.4	42.9	32	30.2	29.7	22.6	26.2	30	34.2	36.4	53.7	34.4	35.4	19.8	20	31.9	43.1	33.3	34.5
	FAI	127.6	104.3	131.6	244.6	305.7	189.7	152.7	277.8	235.4	123	108.3	81.6	68.7	90.5	140.9	174.4	271.7	245.8	92.4	78	57.6	60.4	242	192.8	113.1	182.1	222.4	105.7	84.8	106.2	204.4	235	199.3	163.1	177.8	212.7
